# Supplementary material for: Study protocol: A multi-centre, double blind, randomised, placebo-controlled, parallel group, phase II trial (RIDD) to determine the efficacy of intra-nodular injection of anti-TNF to control disease progression in early Dupuytren’s disease, with an embedded dose response study
Source: Wellcome Open Res. 2017 Nov 16;2:37. Originally published 2017 Jun 6. [Version 2] doi: 10.12688/wellcomeopenres.11466.2 (PMC5701439; doi:10.12688/wellcomeopenres.11466.2)
Supplement: Supplementary file 2 [file wellcomeopenres-2-14272-s0001.tgz]

Archive with 1 entries (1 files):
- fe5a7347-baba-427a-ada2-47da61680f86.pdf
